# Supplementary material for: How does mindful awareness impact academic performance in junior high school students? A chain mediation effect based on academic self-efficacy and academic buoyancy
Source: Front Psychol. 2025 Nov 11;16:1687223. doi: 10.3389/fpsyg.2025.1687223 (PMC12643856; doi:10.3389/fpsyg.2025.1687223)
Supplement: Supplementary file 1 [file Supplementary_file_1.zip]

Archive with 2 entries (1 files):
- Appendix A/Results of Stepwise Regression for the Chain Mediation Model.docx
- Appendix A/
